# Supplementary material for: Preimplantation Genetic Testing of Spinocerebellar Ataxia Type 3/Machado–Joseph Disease—Robust Tools for Direct and Indirect Detection of the ATXN3 (CAG)n Repeat Expansion
Source: Int J Mol Sci. 2024 Jul 24;25(15):8073. doi: 10.3390/ijms25158073 (PMC11311680; doi:10.3390/ijms25158073)
Supplement: Supplementary file 1 [file ijms-25-08073-s001.zip]

Archive with 3 entries (3 files):
- SCA3 TPnSTRPGD FigS1 28Apr24_TM.pdf
- SCA3 TPnSTRPGD TableS1 7Jun24_IJMS.pdf
- SCA3 TPnSTRPGD TableS2 7Jun24_IJMS.pdf
